# Supplementary material for: Butyrate produced by gut commensal bacteria activates TGF-beta1 expression through the transcription factor SP1 in human intestinal epithelial cells
Source: Sci Rep. 2018 Jun 27;8:9742. doi: 10.1038/s41598-018-28048-y (PMC6021401; doi:10.1038/s41598-018-28048-y)
Supplement: Supplementary file 1 — Supplementary Table S1 [file 41598_2018_28048_MOESM1_ESM.xlsx]

## Sheet: Screen_HPLC
Supplementary Table S1: concentrations of acetate, butyrate, propionate, valerat, isobutyrate and isovalerate in bacterial supernatants.
						Concentration in mM
Bacterium	Aerobic	Phylum	Genus	OD	Medium	Acetate	Propiote	Isobutyrate	Butyrate	Isovalerate	Valerate	TGF activity
Adlercreutzia equolifaciens DSM19450	NO	Actinobacteria	Adlercreutzia	0.22	Wilkins-Chalgren	NA	NA	NA	NA	NA	NA	0.998053
Adlercreutzia equolifaciens DSM19450	NO	Actinobacteria	Adlercreutzia	0.17	M104	NA	NA	NA	NA	NA	NA	0.964422
Akkermansia muciniphila DSM22959	NO	Verrucomicrobia	Akkermansia	NA	LYBHI 4 Mucin	5.09	3.25	-0.08	-0.09	0	0	1.23
Akkermansia muciniphila DSM22959	NO	Verrucomicrobia	Akkermansia	1.07	LYBHI 4 Mucin	6.62	4.22	-0.02	-0.07	-0.03	0	1.22019
Akkermansia muciniphila DSM22959	NO	Verrucomicrobia	Akkermansia	0.92	LYBHI 4 Mucin	NA	NA	NA	NA	NA	NA	1.21936
Akkermansia muciniphila DSM22959	NO	Verrucomicrobia	Akkermansia	1.41	LYBHI 4 Mucin	NA	NA	NA	NA	NA	NA	0.847859
Alistipes shahii DSM19121	NO	Bacteroidetes	Alistipes	0.37	LYBHI 4 RJ	NA	NA	NA	NA	NA	NA	0.963002
Alistipes shahii DSM19121	NO	Bacteroidetes	Alistipes	1.76	LYBHI 4	NA	NA	NA	NA	NA	NA	1.12228
Alistipes shahii DSM19121	NO	Bacteroidetes	Alistipes	0.8482	M78	NA	NA	NA	NA	NA	NA	0.860901
Allobaculum stercoricanis DSM13633	NO	Firmicutes	Allobaculum	0.26	LYBHI 4 RJ	NA	NA	NA	NA	NA	NA	1.05588
Anaerostipes caccae DSM14662	NO	Firmicutes	Anaerostipes	1.583	M104	-4.33	0	0	14.46	0	0	1.15491
Anaerostipes caccae DSM14662	NO	Firmicutes	Anaerostipes	0.888	M78	-5.13	2.62	0	15.93	-0.19	0.27	1.84042
Anaerostipes caccae DSM14662	NO	Firmicutes	Anaerostipes	0.735	LYBHI 4 RJ	-10.1	-0.68	0	23.19	-0.04	0.11	1.83995
Anaerostipes caccae DSM14662	NO	Firmicutes	Anaerostipes	NA	LYBHI 4 RJ	NA	NA	NA	NA	NA	NA	1.11002
Anaerostipes caccae DSM14662	NO	Firmicutes	Anaerostipes	NA	M104	NA	NA	NA	NA	NA	NA	1.25672
Anaerostipes hadrus DSM3319	NO	Firmicutes	Anaerostipes	1.942	M110	-2.05	-0.115	-0.045	17.525	0.2475	-0.025	1.4946
Anaerostipes hadrus DSM3319	NO	Firmicutes	Anaerostipes	NA	M78	-8.83	-0.085	-0.035	4.215	-0.0425	-0.025	1.31447
Anaerostipes hadrus DSM3319	NO	Firmicutes	Anaerostipes	0.603	M78	-8.08	-0.035	-0.015	4.015	0.0675	-0.025	1.59
Anaerostipes hadrus DSM3319	NO	Firmicutes	Anaerostipes	1.92	M104	NA	NA	NA	NA	NA	NA	1.11829
Anaerostipes hadrus DSM3319	NO	Firmicutes	Anaerostipes	1.17	LYBHI 4 RJ	NA	NA	NA	NA	NA	NA	1.80896
Anaerostipes rhamnosivorans DSM26241	NO	Firmicutes	Anaerostipes	2	M104	NA	NA	NA	NA	NA	NA	0.986074
Anaerostipes rhamnosivorans DSM26241	NO	Firmicutes	Anaerostipes	1.84	LYBHI 4 RJ	NA	NA	NA	NA	NA	NA	1.60786
Anaerotruncus colihominis DSM17241	NO	Firmicutes	Anaerotruncus	NA	LYBHI 4 RJ	16.41	1.82	0.18	8.63	0.42	4.114	1.92186
Anaerotruncus colihominis DSM17241	NO	Firmicutes	Anaerotruncus	NA	LYBHI 4 RJ	12.24	1.41	0.19	9.06	0.35	4.094	2.00209
Anaerotruncus colihominis DSM17241	NO	Firmicutes	Anaerotruncus	NA	LYBHI 4 RJ	12.47	1.45	0.18	9.47	0.45	4.104	2.00209
Anaerotruncus colihominis DSM17241	NO	Firmicutes	Anaerotruncus	1.053	LYBHI 4 RJ	6.94	0	0	8.62	0.08	3.894	2.06303
Anaerotruncus colihominis DSM17241	NO	Firmicutes	Anaerotruncus	NA	LYBHI 4 RJ	14.84	1.75	0.18	8.6	0.37	4.084	2.04882
Anaerotruncus colihominis DSM17241	NO	Firmicutes	Anaerotruncus	1.527	LYBHI 4 RJ	82.49	21.33	2.08	10.67	4.45	5.324	2.28863
Atopobium parvulum DSM20469	NO	Actinobacteria	Atopobium	0.49	M104	NA	NA	NA	NA	NA	NA	1.04075
Atopobium parvulum DSM20469	NO	Actinobacteria	Atopobium	0.5	Wilkins-Chalgren	NA	NA	NA	NA	NA	NA	0.891154
Atopobium parvulum DSM20469	NO	Actinobacteria	Atopobium	0.91	LYBHI 4 RJ	NA	NA	NA	NA	NA	NA	0.809691
Bacteroides caccae DSM19024	NO	Bacteroidetes	Bacteroides	0.4864	LYHBHI 1	9.69	9.99	0.09	-0.22	1.85	0	1.03205
Bacteroides caccae DSM19024	NO	Bacteroidetes	Bacteroides	1.39	WCA	NA	NA	NA	NA	NA	NA	1.01326
Bacteroides caccae DSM19024	NO	Bacteroidetes	Bacteroides	1.81	LYBHI 4 RJ	NA	NA	NA	NA	NA	NA	0.949728
Bacteroides caccae DSM19024	NO	Bacteroidetes	Bacteroides	0.95	M110	NA	NA	NA	NA	NA	NA	1.13256
Bacteroides cellulosilyticus DSM14838	NO	Bacteroidetes	Bacteroides	1.48	LYBHI 4 RJ	NA	NA	NA	NA	NA	NA	1.06876
Bacteroides cellulosilyticus DSM14838	NO	Bacteroidetes	Bacteroides	0.2592	M78	NA	NA	NA	NA	NA	NA	0.884691
Bacteroides fragilis DSM2151	NO	Bacteroidetes	Bacteroides	0.4961	LYHBHI 1	10.5	13.83	0.32	-0.18	3.39	0	1.03649
Bacteroides ovatus DSM1896	NO	Bacteroidetes	Bacteroides	0.67785	M104	9.69	0.03	-1.05	-0.24	0.07	0	1.05825
Bacteroides stercoris DSM19555	NO	Bacteroidetes	Bacteroides	0.87	M78	NA	NA	NA	NA	NA	NA	1.11388
Bacteroides subsp D8	NO	Bacteroidetes	Bacteroides	0.73745	M104	10.57	0.09	-1.83	-0.24	0.03	0	0.926185
Bacteroides thetaiotaomicron DSM2079	NO	Bacteroidetes	Bacteroides	0.76595	M104	9.92	0.05	-1.79	-0.24	0.06	0	1.15354
Bacteroides thetaiotaomicron DSM2079	NO	Bacteroidetes	Bacteroides	1.7	M78	NA	NA	NA	NA	NA	NA	1.11286
Bacteroides thetaiotaomicron DSM2079	NO	Bacteroidetes	Bacteroides	1.42	Wilkins-Chalgren	NA	NA	NA	NA	NA	NA	1.22835
Bacteroides thetaiotaomicron DSM2079	NO	Bacteroidetes	Bacteroides	0.3	M110	NA	NA	NA	NA	NA	NA	1.02251
Bacteroides uniformis DSM6597	NO	Bacteroidetes	Bacteroides	1.09405	M104	9.77	46.69	-1.33	-0.19	0.28	0	1.14087
Bacteroides uniformis DSM6597	NO	Bacteroidetes	Bacteroides	0.695	LYBHI 4 RJ	NA	NA	NA	NA	NA	NA	1.01285
Bacteroides uniformis DSM6597	NO	Bacteroidetes	Bacteroides	NA	LYBHI 4	NA	NA	NA	NA	NA	NA	0.925439
Bacteroides vulgatus DSM1447	NO	Bacteroidetes	Bacteroides	0.4356	LYHBHI 1	13.73	10.07	0.26	-0.23	2.46	0	1.04958
Bacteroides xylanisolvens XB1A DSM18836	NO	Bacteroidetes	Bacteroides	1.06	LYBHI 4	NA	NA	NA	NA	NA	NA	0.982424
Bacteroides xylanisolvens XB1A DSM18836	NO	Bacteroidetes	Bacteroides	0.94	LYBHI 4 RJ	NA	NA	NA	NA	NA	NA	1.01375
Bifidobacterium adolescentis DSM20083	NO	Actinobacteria	Bifidobacterium	0.8835	M58	73.42	0	-1.03	0.02	0	0	0.168976
Bifidobacterium adolescentis DSM20086	NO	Actinobacteria	Bifidobacterium	1.48	LYBHI 4	NA	NA	NA	NA	NA	NA	1.1089
Bifidobacterium adolescentis DSM20086	NO	Actinobacteria	Bifidobacterium	2	M58	NA	NA	NA	NA	NA	NA	0.667898
Bifidobacterium angulatum ATCC27535 - CIP104167	NO	Actinobacteria	Bifidobacterium	1.0698	M58	69.21	0	-1.1	-0.01	0	0	0.536565
Bifidobacterium animalis subsp animalis DSM20104	NO	Actinobacteria	Bifidobacterium	0.6845	M58	49.85	0	-0.36	0.06	0	0	0.799377
Bifidobacterium animalis subsp animalis DSM20104	NO	Actinobacteria	Bifidobacterium	NA	M58	NA	NA	NA	NA	NA	NA	0.867568
Bifidobacterium bifidum DSM20082	NO	Actinobacteria	Bifidobacterium	0.7933	M58	69.39	0	-0.9	-0.01	0	0	0.505532
Bifidobacterium bifidum DSM20082	NO	Actinobacteria	Bifidobacterium	NA	M58	NA	NA	NA	NA	NA	NA	0.823423
Bifidobacterium breve ATCC15701	NO	Actinobacteria	Bifidobacterium	NA	M58	NA	NA	NA	NA	NA	NA	0.947147
Bifidobacterium breve ATCC15701	NO	Actinobacteria	Bifidobacterium	0.31305	M104	15.61	0	-1.4	-0.18	0	0	1.00609
Bifidobacterium breve DSM20091	NO	Actinobacteria	Bifidobacterium	0.51975	M104	1.13	12.52	-1.02	-0.19	0.24	0	1.03523
Bifidobacterium breve DSM20091	NO	Actinobacteria	Bifidobacterium	1.33	M58	NA	NA	NA	NA	NA	NA	0.837531
Bifidobacterium catenulatum DSM16992	NO	Actinobacteria	Bifidobacterium	1.0662	M58	62.14	0	-0.81	-0.01	0	0	0.560418
Bifidobacterium choerinum DSM20434	NO	Actinobacteria	Bifidobacterium	0.9709	M58	69.05	0	-1.04	0	0	0	0.491331
Bifidobacterium choerinum DSM20434	NO	Actinobacteria	Bifidobacterium	NA	M58	NA	NA	NA	NA	NA	NA	0.847147
Bifidobacterium dentium DSM20084	NO	Actinobacteria	Bifidobacterium	0.87615	M104	48.72	0	-1.84	-0.22	0	0	0.795378
Bifidobacterium dentium DSM20084	NO	Actinobacteria	Bifidobacterium	NA	M58	NA	NA	NA	NA	NA	NA	0.578925
Bifidobacterium dentium DSM20436	NO	Actinobacteria	Bifidobacterium	0.79695	M104	42.87	0	-1.66	-0.18	0	0	0.92876
Bifidobacterium gallicum DSM20093	NO	Actinobacteria	Bifidobacterium	0.5834	M58	51.14	0	-0.57	0	0	0	1.01287
Bifidobacterium gallicum DSM20093		Actinobacteria	Bifidobacterium	1.22	M58	NA	NA	NA	NA	NA	NA	0.917296
Bifidobacterium longum subsp infantis DSM20088	NO	Actinobacteria	Bifidobacterium	0.7607	M58	49.77	0	-1.01	-0.01	0	0	0.978371
Bifidobacterium longum subsp infantis DSM20088	NO	Actinobacteria	Bifidobacterium	1.32	M58	NA	NA	NA	NA	NA	NA	0.894207
Bifidobacterium longum subsp longum DSM20219	NO	Actinobacteria	Bifidobacterium	0.8956	M58	65.04	0	-0.84	-0.02	0	0	0.697282
Bifidobacterium longum subsp longum DSM20219	NO	Actinobacteria	Bifidobacterium	NA	M58	NA	NA	NA	NA	NA	NA	0.810511
Bifidobacterium pseudocatenulatum DSM20438 - ATCC27919	NO	Actinobacteria	Bifidobacterium	1.2699	M58	71.02	0	-1.07	-0.02	0	0	0.0459698
Bifidobacterium ruminantium DSM6489	NO	Actinobacteria	Bifidobacterium	1.0753	M58	61.09	0	-1.15	-0.01	0	0	0.324237
Blautia coccoides DSM935	NO	Firmicutes	Blautia	1.686	LYBHI 1	39.37	-0.14	-0.06	-0.08	-0.09	0.897	0.798996
Blautia coccoides DSM935	NO	Firmicutes	Blautia	1.939	LYBHI 1	32.58	-0.13	-0.06	-0.06	-0.08	0.897	1.06516
Blautia coccoides DSM935	NO	Firmicutes	Blautia	1.879	LYBHI 1 Mucin	40.22	-0.13	0.02	-0.05	-0.08	0.897	0.883721
Blautia coccoides DSM935	NO	Firmicutes	Blautia	1.905	LYBHI 4 RJ	46.25	0.5	0.02	0.2	0.02	0.01	0.862514
Blautia coccoides DSM935	NO	Firmicutes	Blautia	1.775	M110	34.69	-0.365	-0.075	-0.415	0.1375	3.842	0.936832
Blautia coccoides DSM935	NO	Firmicutes	Blautia	0.792	M78	21	-0.415	-0.075	-0.415	-0.0525	3.842	0.86988
Blautia coccoides DSM935	NO	Firmicutes	Blautia	1.247	M78	20.32	-0.395	-0.075	-0.415	-0.0825	3.842	0.936832
Blautia coccoides DSM935	NO	Firmicutes	Blautia	1.489	M78	21.72	-0.365	-0.075	-0.275	-0.0725	3.842	0.962346
Blautia coccoides DSM935	NO	Firmicutes	Blautia	0.792	M78	37.14	-0.375	-0.015	-0.225	-0.1325	3.842	0.86988
Blautia gnavus B07	NO	Firmicutes	Blautia	1.451	LYBHI 4	28.06	3.24	0.36	1.82	0.65	0.35	0.578137
Blautia gnavus B07	NO	Firmicutes	Blautia	1.451	LYBHI 4	NA	NA	NA	NA	NA	NA	1.02247
Blautia gnavus B07	NO	Firmicutes	Blautia	0.888	LYBHI 1	9.6	-0.07	0.01	-0.03	-0.06	0	0.86882
Blautia gnavus B07	NO	Firmicutes	Blautia	1.205	LYBHI 4	26.57	3.45	0.37	1.87	0.25	0.33	0.7276
Blautia gnavus B07	NO	Firmicutes	Blautia	1.205	LYBHI 4	NA	NA	NA	NA	NA	NA	1.10392
Blautia gnavus B09	NO	Firmicutes	Blautia	1.443	LYBHI 4	24.54	3.44	0.37	1.85	0.69	0.33	0.61165
Blautia gnavus B09	NO	Firmicutes	Blautia	1.443	LYBHI 4	24.54	3.44	0.37	1.85	0.69	0.33	1.03167
Blautia gnavus B94	NO	Firmicutes	Blautia	1.559	LYBHI 4	26.17	3.35	0.36	1.81	0.68	0.32	0.63332
Blautia gnavus B94	NO	Firmicutes	Blautia	1.559	LYBHI 4	NA	NA	NA	NA	NA	NA	1.01724
Blautia gnavus B94	NO	Firmicutes	Blautia	1.115	LYBHI 1	12.38	0.16	0.03	0.1	0.08	0	1.0631
Blautia gnavus B94	NO	Firmicutes	Blautia	NA	LYBHI 4	29	3.9	0.42	2.09	0.33	0.37	0.715681
Blautia gnavus B94	NO	Firmicutes	Blautia	NA	LYBHI 4	NA	NA	NA	NA	NA	NA	1.13693
Blautia gnavus FRE1	NO	Firmicutes	Blautia	1.63	LYBHI 4	11.83	0.02	0	0.02	0.04	0	0.946627
Blautia gnavus FRE1	NO	Firmicutes	Blautia	1.63	LYBHI 4	11.83	0.02	0	0.02	0.04	0	0.984218
Blautia gnavus FRE1	NO	Firmicutes	Blautia	1.905	LYBHI 4	13.96	0	-0.01	0.01	-0.4	0	0.931075
Blautia gnavus FRE1	NO	Firmicutes	Blautia	1.905	LYBHI 4	13.96	0	-0.01	0.01	-0.4	0	1.03403
Blautia gnavus FRE1	NO	Firmicutes	Blautia	1.79	LYBHI 4 RJ	14.57	0.33	0.02	-0.05	0.01	-0.12	0.972216
Blautia gnavus FRE1	NO	Firmicutes	Blautia	1.612	LYBHI 4	11.27	0	0	-0.01	0	0	0.9324
Blautia gnavus V62	NO	Firmicutes	Blautia	1.855	LYBHI 4	15.45	37.14	0.35	1.7	0.83	0.32	0.66171
Blautia gnavus V62	NO	Firmicutes	Blautia	1.855	LYBHI 4	15.45	37.14	0.35	1.7	0.83	0.32	1.23296
Blautia gnavus V62	NO	Firmicutes	Blautia	1.621	LYBHI 4	10.54	29.83	0.37	1.72	0.34	0.27	0.771751
Blautia gnavus V62	NO	Firmicutes	Blautia	1.621	LYBHI 4	10.41	29.21	0.34	1.63	0.31	0.35	0.771751
Blautia gnavus V62	NO	Firmicutes	Blautia	1.621	LYBHI 4	NA	NA	NA	NA	NA	NA	1.2525
Blautia gnavus V62	NO	Firmicutes	Blautia	1.22	LYBHI 4	4.24	0.01	-0.01	0.02	0.06	0	1.03529
Blautia gnavus V62	NO	Firmicutes	Blautia	NA	LYBHI 4	6.6	0.08	-0.02	-0.07	0.4	0	0.906039
Blautia gnavus V96	NO	Firmicutes	Blautia	1.961	LYBHI 4	19.57	41.63	0.38	1.75	0.97	0.29	0.707872
Blautia gnavus V96	NO	Firmicutes	Blautia	1.961	LYBHI 4	19.57	41.63	0.38	1.75	0.97	0.29	1.33591
Blautia gnavus V96	NO	Firmicutes	Blautia	NA	LYBHI 1	3.15	3	-0.01	-0.06	0.04	0	1.12375
Blautia gnavus V96	NO	Firmicutes	Blautia	NA	LYBHI 4	11.1	0.28	0	0.27	0.07	0	0.970065
Blautia gnavus V96	NO	Firmicutes	Blautia	NA	LYBHI 4	3.17	0.72	-0.01	0.02	0.06	0	1.02698
Blautia gnavus V96	NO	Firmicutes	Blautia	1.545	LYBHI 4	15.46	34.58	0.35	1.68	0.44	0.29	0.722184
Blautia gnavus V96	NO	Firmicutes	Blautia	1.545	LYBHI 4	15.46	34.58	0.35	1.68	0.44	0.29	1.21122
Blautia hansenii DSM20583	NO	Firmicutes	Blautia	1.536	M104	10.61	-0.17	-0.02	-0.18	-0.03	0	0.948045
Blautia hansenii DSM20583	NO	Firmicutes	Blautia	1.536	M104	79.58	19.82	1.81	10.06	3.96	1.67	1.02414
Blautia hansenii DSM20583	NO	Firmicutes	Blautia	1.59	M104	3.77	0	0	0	0	0	0.89572
Blautia hansenii DSM20583	NO	Firmicutes	Blautia	1.3033	LYBHI 4	9.19	0	0	0.02	0	0	0.947107
Blautia hydrogenotrophica DSM10507	NO	Firmicutes	Blautia	1.394	LYBHI 4	21.13	0.05	1.08	0.03	1.99	0	0.86626
Blautia hydrogenotrophica DSM10507	NO	Firmicutes	Blautia	NA	LYBHI 4 RJ	30.81	-0.12	4.57	-0.12	9.29	-0.12	1.02751
Blautia hydrogenotrophica DSM10507	NO	Firmicutes	Blautia	NA	LYBHI 4 RJ	16.14	0.78	0.52	0.32	1.29	-0.12	0.875229
Blautia hydrogenotrophica DSM10507	NO	Firmicutes	Blautia	1.4978	LYBHI 4 RJ	30.35	-0.08	0.26	-0.01	0.45	0.03	1.31953
Blautia hydrogenotrophica DSM10507	NO	Firmicutes	Blautia	0.595	M78	3.15	0.145	0.545	-0.005	1.3575	-0.025	0.924467
Blautia hydrogenotrophica DSM10507	NO	Firmicutes	Blautia	1.5823	M104	14.66	0	0	0	0	0	1.05508
Blautia hydrogenotrophica DSM10507	NO	Firmicutes	Blautia	NA	LYBHI 4	18.06	0	0.54	0	1.48	0	0.980397
Blautia obeum DSM2538	NO	Firmicutes	Blautia	1.473	LYBHI 4	24.75	-0.02	-0.01	0.03	0.06	0	0.961409
Blautia obeum DSM2538	NO	Firmicutes	Blautia	1.788	LYBHI 4	27.78	0.13	0.02	0.15	0.04	0	0.953137
Blautia obeum DSM2538	NO	Firmicutes	Blautia	1.945	LYBHI 4	28.49	0.38	0.07	0.28	0.16	0	0.863438
Blautia obeum DSM2538	NO	Firmicutes	Blautia	1.997	LYBHI 4 RJ	28.62	0.38	0.06	0.16	0.11	0.03	0.951191
Blautia obeum DSM2538	NO	Firmicutes	Blautia	1.809	LYBHI 4 RJ	31.73	0.2	0.03	0.02	0.07	-0.01	1.00844
Blautia obeum DSM2538	NO	Firmicutes	Blautia	1.78	LYBHI 4	28.06	0.54	0.08	0.39	0.23	0	0.634264
Blautia producta DSM2950	NO	Firmicutes	Blautia	0.57	M78	-4.61	-0.375	-0.075	-0.415	-0.0225	-0.025	0.928316
Blautia producta DSM2950	NO	Firmicutes	Blautia	1.033	M104	0.19	-0.15	-0.08	-0.18	0.02	0	0.999018
Blautia producta DSM2950	NO	Firmicutes	Blautia	1.936	M104	2.58	-0.16	-0.07	-0.18	0.04	0	0.849952
Blautia producta DSM2950	NO	Firmicutes	Blautia	1.308	LYBHI 4	3.21	-0.18	-0.08	-0.11	-0.03	0	0.848213
Blautia producta DSM2950	NO	Firmicutes	Blautia	1.375	LYBHI 4 RJ	3.02	-0.06	-0.02	-0.23	-0.04	-0.12	0.913655
Blautia wexlerae DSM19850	NO	Firmicutes	Blautia	0.269	M104	15.88	3.52	0.37	1.81	0.69	0.35	1.25856
Blautia wexlerae DSM19850	NO	Firmicutes	Blautia	0.407	M78	11.21	3.535	0.395	1.725	0.6875	0.375	1.2528
Blautia wexlerae DSM19850	NO	Firmicutes	Blautia	0.385	M78	-4.42	0.185	0.025	0.015	0.1275	-0.025	0.947616
Butyrivibrio fibrisolvens DSM3071	NO	Firmicutes	Butyrivibrio	0.403	LYBHI 4 RJ	104.86	30.28	3.2	15.29	6	2.84	0.934819
Butyrivibrio fibrisolvens DSM3071	NO	Firmicutes	Butyrivibrio	0.403	LYBHI 4 RJ	104.86	30.28	3.2	15.29	6	2.84	1.55314
Butyrivibrio fibrisolvens DSM3071	NO	Firmicutes	Butyrivibrio	0.791	LYBHI 4 RJ	4.11	0.39	0	8.3	0	0.09	1.42053
Butyrivibrio fibrisolvens DSM3071	NO	Firmicutes	Butyrivibrio	0.343	LYBHI 4	1.89	0	0	4.51	0.03	0	1.07722
Butyrivibrio fibrisolvens DSM3071	NO	Firmicutes	Butyrivibrio	0.6596	LYBHI 2	1.64	0	-0.07	-0.05	0.02	0	1.03946
Clostridium asparagiforme DSM15981	NO	Firmicutes	Lachnoclostridium	0.302	M104	2.06	-0.07	-0.02	-0.03	0.16	0	0.977848
Clostridium asparagiforme DSM15981	NO	Firmicutes	Lachnoclostridium	1.6302	M104	16.29	0	0	0	0	0	0.880012
Clostridium asparagiforme DSM15981	NO	Firmicutes	Lachnoclostridium	NA	M104	NA	NA	NA	NA	NA	NA	0.883264
Clostridium asparagiforme DSM15981	NO	Firmicutes	Lachnoclostridium	1.14	M104	NA	NA	NA	NA	NA	NA	1.80985
Clostridium asparagiforme DSM15981	NO	Firmicutes	Lachnoclostridium	0.32	M104	NA	NA	NA	NA	NA	NA	1.86051
Clostridium asparagiforme DSM15981	NO	Firmicutes	Lachnoclostridium	0.507	M78	-4.1	-0.335	-0.075	-0.415	-0.0725	-0.025	0.838941
Clostridium asparagiforme DSM15981	NO	Firmicutes	Lachnoclostridium	2.1619	LYBHI 4 RJ	18.01	-0.12	0	-0.1	-0.01	0	0.911888
Clostridium asparagiforme DSM15981	NO	Firmicutes	Lachnoclostridium	1.9375	LYBHI 4 RJ	18.83	-0.08	0	0	-0.09	0	0.851784
Clostridium asparagiforme DSM15981	NO	Firmicutes	Lachnoclostridium	1.882	LYBHI 4	17.56	0	0	0.04	0.07	0	0.773049
Clostridium asparagiforme DSM15981	NO	Firmicutes	Lachnoclostridium	2	Wilkins-Chalgren	22.48	0	0	0	0	0	0.846488
Clostridium bolteae DSM15670	NO	Firmicutes	Lachnoclostridium	1.24	M104	16.16	-0.11	-0.08	-0.18	-0.03	0	0.92977
Clostridium bolteae DSM15670	NO	Firmicutes	Lachnoclostridium	1.669	M104	17.08	-0.17	-0.08	-0.18	-0.03	0	0.980992
Clostridium bolteae DSM15670	NO	Firmicutes	Lachnoclostridium	1.606	LYBHI 4 RJ	21.9	0.37	0	0.17	-0.01	0.03	0.905657
Clostridium colinum DSM6011	NO	Firmicutes	Tyzzerella	0.702	M78	2.88	-0.415	-0.075	-0.415	-0.0725	-0.025	1.00117
Clostridium colinum DSM6011	NO	Firmicutes	Tyzzerella	0.392	M78	-1.22	-0.355	-0.075	-0.415	-0.0325	-0.025	1.16
Clostridium paraputrificum G12PR - X73445	NO	Firmicutes	Clostridium	0.1961	LYHBHI 1	7.75	0	0.15	3.71	0	0	1.30612
Clostridium phytofermentans DSM18823	NO	Firmicutes	Clostridium	1.08	M110	NA	NA	NA	NA	NA	NA	1.46082
Clostridium phytofermentans DSM18823	NO	Firmicutes	Clostridium	1.08	M78	NA	NA	NA	NA	NA	NA	1.51092
Clostridium phytofermentans DSM18823	NO	Firmicutes	Clostridium	0.46	LYBHI 4 RJ	NA	NA	NA	NA	NA	NA	1.53046
Clostridium phytofermentans DSM18823	NO	Firmicutes	Clostridium	0.5	Wilkins-Chalgren	NA	NA	NA	NA	NA	NA	1.35761
Clostridium sardiniense C3pr	NO	Firmicutes	Clostridium	0.3132	M78	2.92	0.16	0.02	7.72	0	0	1.94962
Clostridium sardiniense C7pr	NO	Firmicutes	Clostridium	0.3865	M78	5.54	0.43	0	15.23	0	0	1.97933
Clostridium sardiniense C7pr	NO	Firmicutes	Clostridium	1.52	M78	NA	NA	NA	NA	NA	NA	2.12463
Clostridium sardiniense C9pr	NO	Firmicutes	Clostridium	0.2875	M78	7.06	0.44	0	7.92	0	0	1.92787
Clostridium sardiniense D12pr	NO	Firmicutes	Clostridium	0.3978	M78	2.53	0.05	0	6.15	0	0	1.74536
Clostridium sardiniense D12pr	NO	Firmicutes	Clostridium	1.73	M78	NA	NA	NA	NA	NA	NA	2.32438
Clostridium sardiniense D7pr	NO	Firmicutes	Clostridium	0.5694	M78	6.53	0	-0.1	-0.2	0	0	2.17427
Clostridium sardiniense I11 pr	NO	Firmicutes	Clostridium	0.3433	M78	2.17	0	7.97	13.22	0	0	1.84844
Clostridium sardiniense I11 pr	NO	Firmicutes	Clostridium	0.99	M78	NA	NA	NA	NA	NA	NA	2.09635
Collinsella aerofaciens DSM3979	NO	Actinobacteria	Collinsella	NA	Wilkins-Chalgren	9.57	0	0.11	0.01	0.03	0	0.932434
Collinsella aerofaciens DSM3979	NO	Actinobacteria	Collinsella	0.1906	LYHBHI 1	3.96	0	-0.15	-0.17	0	0	0.958951
Collinsella aerofaciens DSM3979	NO	Actinobacteria	Collinsella	1.41	M104	NA	NA	NA	NA	NA	NA	0.937257
Collinsella aerofaciens DSM3979	NO	Actinobacteria	Collinsella	1.3	Wilkins-Chalgren	NA	NA	NA	NA	NA	NA	0.769297
Collinsella aerofaciens DSM3979	NO	Actinobacteria	Collinsella	2	LYBHI 4 RJ	NA	NA	NA	NA	NA	NA	0.784291
Coprococcus eutactus ATCC27759	NO	Firmicutes	Coprococcus	0.413	M78	0.96	1.355	-0.015	0.135	0.1775	-0.025	0.865799
Coprococcus eutactus ATCC27759	NO	Firmicutes	Coprococcus	0.973	M110	-4.49	12.375	-0.035	-0.215	0.4875	-0.025	1.41816
Coprococcus eutactus ATCC27759	NO	Firmicutes	Coprococcus	0.413	M78	-5.76	0.385	-0.035	-0.105	-0.0325	-0.025	0.987517
Dorea formicigenerans DSM3992	NO	Firmicutes	Dorea	0.857	M110	-1.82	0.555	-0.045	6.525	0.1375	-0.025	0.865799
Dorea formicigenerans DSM3992	NO	Firmicutes	Dorea	1.45	M78	7.26	19.225	-0.075	4.645	0.5475	-0.025	2.87066
Dorea formicigenerans DSM3992	NO	Firmicutes	Dorea	0.5601	LYBHI 1	2.44	0.65	-0.08	2.39	0	0	1.71077
Dorea longicatena DSM13814	NO	Firmicutes	Dorea	2	M104	12.91	0	0	0	0	0	0.951667
Dorea longicatena DSM13814	NO	Firmicutes	Dorea	1.3694	LYBHI 4 RJ	12.48	-0.12	0	-0.05	-0.05	0.05	1.03353
Dorea longicatena DSM13814	NO	Firmicutes	Dorea	1.5753	LYBHI 4	11.21	0	0	0.02	0	0	0.888762
Edwardsiella tarda ATCC23685	S	Proteobacteria	Edwardsiella	NA	M3	NA	NA	NA	NA	NA	NA	1.30406
Edwardsiella tarda ATCC23685	S	Proteobacteria	Edwardsiella	NA	M3	NA	NA	NA	NA	NA	NA	1.36004
Edwardsiella tarda ATCC23685	S	Proteobacteria	Edwardsiella	NA	M104	NA	NA	NA	NA	NA	NA	1.06237
Edwardsiella tarda ATCC23685	S	Proteobacteria	Edwardsiella	0.35	M1 30	NA	NA	NA	NA	NA	NA	0.994968
Edwardsiella tarda ATCC23685	S	Proteobacteria	Edwardsiella	0.25	M1	NA	NA	NA	NA	NA	NA	1.02444
Edwardsiella tarda ATCC23685	S	Proteobacteria	Edwardsiella	0.6	M1	NA	NA	NA	NA	NA	NA	1.08986
Edwardsiella tarda DSM30052	S	Proteobacteria	Edwardsiella	0.85	M1	NA	NA	NA	NA	NA	NA	1.29771
Edwardsiella tarda DSM30052	S	Proteobacteria	Edwardsiella	0.29	M1	NA	NA	NA	NA	NA	NA	1.15311
Edwardsiella tarda DSM30052	S	Proteobacteria	Edwardsiella	1.46	M1	NA	NA	NA	NA	NA	NA	1.23489
Edwardsiella tarda DSM30052	S	Proteobacteria	Edwardsiella	0.44	M1	NA	NA	NA	NA	NA	NA	0.9429
Edwardsiella tarda DSM30052	S	Proteobacteria	Edwardsiella	0.36	M1	NA	NA	NA	NA	NA	NA	0.950391
Edwardsiella tarda DSM30052	S	Proteobacteria	Edwardsiella	3.16	LB	NA	NA	NA	NA	NA	NA	0.979247
Edwardsiella tarda DSM30052	S	Proteobacteria	Edwardsiella	0.82	LB	NA	NA	NA	NA	NA	NA	1.07598
Edwardsiella tarda DSM30052	S	Proteobacteria	Edwardsiella	0.73	LB	NA	NA	NA	NA	NA	NA	1.0605
Edwardsiella tarda DSM30052	S	Proteobacteria	Edwardsiella	1.34	LYBHI 1	NA	NA	NA	NA	NA	NA	1.11143
Edwardsiella tarda DSM30052	S	Proteobacteria	Edwardsiella	0.3	M1	NA	NA	NA	NA	NA	NA	1.0266
Edwardsiella tarda DSM30052	S	Proteobacteria	Edwardsiella	0.25	M1	NA	NA	NA	NA	NA	NA	0.972682
Edwardsiella tarda DSM30052	S	Proteobacteria	Edwardsiella	0.65	M1	NA	NA	NA	NA	NA	NA	1.06686
Eggerthella lenta DSM2243	NO	Actinobacteria	Eggerthella	NA	Wilkins-Chalgren	1.71	0	0	0.09	0.12	0	1.08715
Eggerthella lenta DSM2243	NO	Actinobacteria	Eggerthella	NA	Wilkins-Chalgren	1.2	0	0	0	0.11	0	1.05679
Enterococcus faecium FAIR E345	YES	Firmicutes	Enterococcus	NA	BHI aerobie	2.5	0	0.01	0.01	-0.01	0	1.05106
Erysipelatoclostridium ramosum DSM1402	NO	Firmicutes	Erysipelatoclostridium	1.194	LYBHI 4 RJ	23.02	0.05	0	10.44	0.02	0.01	0.98697
Erysipelatoclostridium ramosum DSM1402	NO	Firmicutes	Erysipelatoclostridium	1.566	LYBHI 4 RJ	16.79	0.28	0	-0.1	-0.01	-0.12	1.05262
Erysipelatoclostridium ramosum DSM1402	NO	Firmicutes	Erysipelatoclostridium	1.782	LYBHI 4	14.58	0.15	0.01	0.06	0.06	0	1.11969
Erysipelatoclostridium ramosum DSM1402	NO	Firmicutes	Erysipelatoclostridium	1.427	LYBHI 1	14.29	0.23	0.04	0.14	-0.02	0	1.11919
Erysipelatoclostridium saccharogumia DSM17460	NO	Firmicutes	Erysipelatoclostridium	1.2188	M104	3.83	0	0	0	0	0	1.04359
Erysipelatoclostridium saccharogumia DSM17460	NO	Firmicutes	Erysipelatoclostridium	0.5773	M104	6.84	0	0	0	0	0	0.945992
Erysipelotrichaceae spiroforme DSM1552	NO	Firmicutes	Erysipelatoclostridium	0.769	M110	8.4	0	0	0.07	-0.33	0	0.770297
Erysipelotrichaceae spiroforme DSM1552	NO	Firmicutes	Erysipelatoclostridium	0.967	LYBHI 4 RJ	73.61	5.63	0.44	3.83	0.51	0.33	1.1132
Erysipelotrichaceae spiroforme DSM1552	NO	Firmicutes	Erysipelatoclostridium	0.987	LYBHI 4	8.42	0.08	0	0.17	0.04	0	1.15008
Escherichia coli LF82	YES	Proteobacteria	Escherichia	NA	LB	NA	NA	NA	NA	NA	NA	0.988181
Escherichia coli LF82	YES	Proteobacteria	Escherichia	NA	LB	NA	NA	NA	NA	NA	NA	1.35828
Escherichia coli MG1655	YES	Proteobacteria	Escherichia	NA	LB	NA	NA	NA	NA	NA	NA	0.926133
Escherichia coli S123	YES	Proteobacteria	Escherichia	NA	LB	NA	NA	NA	NA	NA	NA	0.964215
Escherichia coli S123	YES	Proteobacteria	Escherichia	NA	LB	NA	NA	NA	NA	NA	NA	1.37975
Eubacterium coprostanoligenes ATCC51222	NO	Firmicutes	Eubacterium	NA	LYBHI 4 Cholesterol phospholipids	NA	NA	NA	NA	NA	NA	0.722404
Eubacterium eligens DSM3376	NO	Firmicutes	Eubacterium	0.4872	M436	-0.51	0	0.65	-1	-0.91	0	1.18075
Eubacterium eligens DSM3376	NO	Firmicutes	Eubacterium	1.3043	M104	3.75	0	0	0	0.01	0	1.1987
Eubacterium eligens DSM3376	NO	Firmicutes	Eubacterium	1.03	LYBHI 4 RJ	-3.71	-1.32	1	-0.86	1.65	0	1.14484
Eubacterium eligens DSM3376	NO	Firmicutes	Eubacterium	0.823	LYBHI 4	NA	NA	NA	NA	NA	NA	1.10005
Eubacterium hallii DSM3353	NO	Firmicutes	Eubacterium	0.38	M78	-5.96	-0.205	-0.045	-0.245	-0.0125	-0.025	0.967486
Eubacterium limosum DSM20543	NO	Firmicutes	Eubacterium	NA	LYBHI 3	13.87	0.04	0.42	6.2	0.41	0.11	1.62701
Eubacterium limosum DSM20543	NO	Firmicutes	Eubacterium	NA	M104	23.46	0.05	-0.02	12.31	0.01	0	1.52017
Eubacterium limosum DSM20543	NO	Firmicutes	Eubacterium	2.216	M104	19.2	-0.05	-0.04	13.46	0.02	0.11	1.1
Eubacterium rectale ATCC33656 - CIP105953	NO	Firmicutes	Eubacterium	0.2309	LYHBHI 1	0.1	4.64	-0.15	-0.16	0	0	0.992321
Eubacterium ventriosum DSM3988	NO	Firmicutes	Eubacterium	0.265	M110	-0.69	0.515	-0.005	0.125	0.1675	-0.025	1.04034
Eubacterium ventriosum DSM3988	NO	Firmicutes	Eubacterium	NA	M110	8.01	29.72	0	0	0.82	0	1.21924
Eubacterium ventriosum DSM3988	NO	Firmicutes	Eubacterium	0.9557	LYBHI 4 RJ	-1.28	4.47	0	-0.1	-0.02	0.02	1.06652
Faecalibacterium prausnitzii	NO	Firmicutes	Faecalibacterium	1.176	LYBHI 2	-1.21	-0.08	-0.02	7.78	-0.01	0	2.32614
Faecalibacterium prausnitzii ATCC27768	NO	Firmicutes	Faecalibacterium	0.61	Wilkins-Chalgren	NA	NA	NA	NA	NA	NA	1.58882
Faecalibacterium prausnitzii ATCC27768	NO	Firmicutes	Faecalibacterium	0.85	LYBHI 4	NA	NA	NA	NA	NA	NA	1.51189
Faecalibacterium prausnitzii ATCC27768	NO	Firmicutes	Faecalibacterium	0.42	LYBHI 4 RJ	NA	NA	NA	NA	NA	NA	1.78153
Faecalibacterium prausnitzii ATCC27768	NO	Firmicutes	Faecalibacterium	0.64	M110	NA	NA	NA	NA	NA	NA	1.85027
Faecalibacterium prausnitzii DSM 17677 A2-165	NO	Firmicutes	Faecalibacterium	1.6593	LYBHI	-2.74	0	0	7.48	0.01	0	1.1839
Faecalibacterium prausnitzii DSM 17677 A2-165	NO	Firmicutes	Faecalibacterium	1.697	LYBHI 4	18.64	-0.03	-0.02	-0.03	-0.46	0	0.922594
Faecalibacterium prausnitzii DSM 17677 A2-165	NO	Firmicutes	Faecalibacterium	0.902	LYBHI 4	-0.83	-0.02	-0.02	8.02	-0.06	0	1.4876
Faecalibacterium prausnitzii DSM 17677 A2-165	NO	Firmicutes	Faecalibacterium	1.596	LYBHI 4	18.13	0.11	-0.02	-0.05	0.35	0	0.453385
Faecalibacterium prausnitzii DSM 17677 A2-165	NO	Firmicutes	Faecalibacterium	0.591	LYBHI 4	-5.52	0	0	8.63	0.02	0	1.07836
Faecalibacterium prausnitzii DSM 17677 A2-165	NO	Firmicutes	Faecalibacterium	0.3612	LYBHI 4	-0.49	1.34	0	15.31	0.14	0.08	1.09
Faecalibacterium prausnitzii DSM 17677 A2-165	NO	Firmicutes	Faecalibacterium	NA	LYBHI 4 RJ	-9.9	-1.32	0	6.11	-0.11	0	1.66196
Faecalibacterium prausnitzii DSM 17677 A2-165	NO	Firmicutes	Faecalibacterium	1.35	LYBHI 4 RJ	NA	NA	NA	NA	NA	NA	1.44266
Faecalibacterium prausnitzii L2-6	NO	Firmicutes	Faecalibacterium	NA	LYBHI 4	-5.22	0	0	6.88	0	0	1.06509
Faecalibacterium prausnitzii L2-6	NO	Firmicutes	Faecalibacterium	0.914	LYBHI 4	8.35	0.05	0	0	0.01	0	1.12976
Faecalicatena_contorta_DSM3982	NO	Firmicutes	Lachnoclostridium	1.919	M110	-0.46	0.425	-0.005	0.135	0.2075	-0.025	0.98474
Faecalicatena_contorta_DSM3982	NO	Firmicutes	Lachnoclostridium	1.227	M78	15.7	-0.245	-0.055	-0.415	0.2175	-0.025	2.61492
Faecalicatena_contorta_DSM3982	NO	Firmicutes	Lachnoclostridium	2.5196	M110 K1	18.9	0	0.17	0	-0.44	0	0.821143
Faecalicatena_contorta_DSM3982	NO	Firmicutes	Lachnoclostridium	2.0238	LYBHI 4 RJ	17.13	-0.12	0	-0.03	-0.09	0	1.11408
Faecalicatena_fissicatena_DSM3598	NO	Firmicutes	Lachnoclostridium	0.2634	M104 C	3.58	0	0	0	0	0	0.956667
Faecalicatena_fissicatena_DSM3598	NO	Firmicutes	Lachnoclostridium	1.295	Wilkins-Chalgren	18.17	0	0	0	0.02	0	1.0776
Faecalicatena_fissicatena_DSM3598	NO	Firmicutes	Lachnoclostridium	1.3048	LYBHI 4 RJ	11.42	-0.15	0	-0.06	-0.04	0.04	0.842975
Faecalitalea cylindroides DSM3983	NO	Firmicutes	Faecalitalea	2.2059	M110	1.99	0	0	0	-0.44	0	0.9983
Faecalitalea cylindroides DSM3983	NO	Firmicutes	Faecalitalea	2.2059	M110	1.99	0	0	0	-0.44	0	0.9983
Faecalitalea cylindroides DSM3983	NO	Firmicutes	Faecalitalea	2.5099	M104	-0.05	0	0	0	0	0	1.21216
Faecalitalea cylindroides DSM3983	NO	Firmicutes	Faecalitalea	1.8022	LYBHI 4 RJ	2.21	-0.08	0	-0.04	0.05	0	1.11218
Faecalitalea cylindroides DSM3983	NO	Firmicutes	Faecalitalea	0.2	LYBHI 4 RJ	NA	NA	NA	NA	NA	NA	0.945384
Faecalitalea cylindroides DSM3983	NO	Firmicutes	Faecalitalea	0.35	M78	NA	NA	NA	NA	NA	NA	1.11784
Flavonifractor plautii DSM6740	NO	Firmicutes	Flavonifractor	0.855	M110	-1.36	0.795	-0.045	4.305	0.2375	-0.025	1.15699
Flavonifractor plautii DSM6740	NO	Firmicutes	Flavonifractor	1.467	M78	20.35	28.38	0.05	5.97	1.28	0.13	2.32525
Flavonifractor plautii DSM6740	NO	Firmicutes	Flavonifractor	0.499	M78	-2.29	0.665	-0.045	2.915	-0.0425	-0.025	1.32244
Flavonifractor plautii DSM6740	NO	Firmicutes	Flavonifractor	NA	M110	4.47	9.865	-0.075	5.435	0.6275	-0.025	1.88904
Flavonifractor plautii DSM6740	NO	Firmicutes	Flavonifractor	NA	LYBHI 4 RJ	15.99	13.28	0.01	10.66	0.11	0.05	1.42887
Fusicatenibacter saccharivorans DSM 26062	NO	Firmicutes	Fusicatenibacter	1.71	M104	NA	NA	NA	NA	NA	NA	1.09351
Fusicatenibacter saccharivorans DSM 26062	NO	Firmicutes	Fusicatenibacter	1.72	LYBHI 4 RJ	NA	NA	NA	NA	NA	NA	0.959317
Fusicatenibacter saccharivorans DSM 26063	NO	Firmicutes	Fusicatenibacter	1.62	M104	NA	NA	NA	NA	NA	NA	1.16873
Fusicatenibacter saccharivorans DSM 26063	NO	Firmicutes	Fusicatenibacter	0.9	LYBHI 4 RJ	NA	NA	NA	NA	NA	NA	0.943243
Fusobacterium naviforme DSM20699	NO	Fusobacteria	Fusobacterium	NA	M104	7.45	1.81	-1.61	23.66	0	0	1.3199
Fusobacterium nucleatum	NO	Fusobacteria	Fusobacterium	NA	M104	7.8	2.06	0	16.65	0.03	0.01	1.19441
Fusobacterium nucleatum	NO	Fusobacteria	Fusobacterium	NA	M104	5.47	2.62	0	18.36	0.1	0	1.38712
Fusobacterium nucleatum subsp Fusiforme DSM19508	NO	Fusobacteria	Fusobacterium	0.398	M78	28.7	0.9	0.07	24.34	0	0	2.59795
Fusobacterium nucleatum subsp Fusiforme DSM19508	NO	Fusobacteria	Fusobacterium	0.398	M78	28.7	0.9	0.07	24.34	0	0	1.86783
Fusobacterium nucleatum subsp nucleatum DSM15643	NO	Fusobacteria	Fusobacterium	1.53	M104	NA	NA	NA	NA	NA	NA	1.50228
Fusobacterium nucleatum subsp nucleatum DSM15643	NO	Fusobacteria	Fusobacterium	1.47	LYBHI 4 RJ	NA	NA	NA	NA	NA	NA	1.29476
Fusobacterium nucleatum subsp vincentii DSM19508	NO	Fusobacteria	Fusobacterium	1.46	M104	NA	NA	NA	NA	NA	NA	0.799762
Fusobacterium nucleatum subsp vincentii DSM19508	NO	Fusobacteria	Fusobacterium	1.61	LYBHI 4 RJ	NA	NA	NA	NA	NA	NA	1.2175
Hungatella hathewayi DSM13479	NO	Firmicutes	Hungatella	1.639	LYBHI 4 RJ	20.84	1.69	0.08	0.87	-0.04	-0.02	1.04935
Hungatella hathewayi DSM13479	NO	Firmicutes	Hungatella	0.592	M104	3.37	-0.17	-0.03	-0.04	-0.03	0	0.988223
Hungatella hathewayi DSM13479	NO	Firmicutes	Hungatella	0.37	M104	6.34	-0.02	-0.03	-0.03	-0.01	0	0.988223
Hungatella hathewayi DSM13479	NO	Firmicutes	Hungatella	1.43	M104	NA	NA	NA	NA	NA	NA	1.26397
Lachnoclostridium clostridioforme	NO	Firmicutes	Lachnoclostridium	1.2	M412	11.2	0	0	0	0	0	1.11982
Lachnoclostridium clostridioforme	NO	Firmicutes	Lachnoclostridium	0.34	LYBHI 4 RJ	19.23	-0.06	0	0.03	-0.06	0	0.936318
Lachnoclostridium indolis DSM755	NO	Firmicutes	Lachnoclostridium	0.896	M78	3.66	-0.335	-0.035	-0.235	0.0075	-0.025	1.13
Lachnoclostridium indolis DSM755	NO	Firmicutes	Lachnoclostridium	1.983	M110	15.34	-0.265	-0.035	0.305	0.2775	-0.025	1.10454
Lachnoclostridium indolis DSM755	NO	Firmicutes	Lachnoclostridium	1.181	M78	0.02	-0.305	-0.045	-0.255	-0.0525	-0.025	0.947529
Lachnoclostridium indolis DSM755	NO	Firmicutes	Lachnoclostridium	1.721	LYBHI 4 RJ	16.07	0.51	0.03	0.25	0.07	0	1.29377
Lachnoclostridium indolis DSM755	NO	Firmicutes	Lachnoclostridium	2	LYBHI 4 RJ	NA	NA	NA	NA	NA	NA	1.08915
Lachnoclostridium indolis DSM755	NO	Firmicutes	Lachnoclostridium	1.56	M110	NA	NA	NA	NA	NA	NA	1.42991
Lachnoclostridium lavalense DSM19851	NO	Firmicutes	Lachnoclostridium	1.492	M215c	11.75	0	0	0	-0.03	0	0.903313
Lachnoclostridium lavalense DSM19851	NO	Firmicutes	Lachnoclostridium	1.696	LYBHI 4 RJ	12.83	-0.05	0	0.01	-0.03	0.04	1.02913
Lachnoclostridium saccharolyticum DSM2544	NO	Firmicutes	Lachnoclostridium	1.991	M110	8.23	-0.295	-0.075	-0.275	0.2175	-0.025	0.929503
Lachnoclostridium saccharolyticum DSM2544	NO	Firmicutes	Lachnoclostridium	1.196	M110	9.27	-0.315	-0.075	-0.295	0.4975	-0.025	0.82638
Lachnoclostridium saccharolyticum DSM2544	NO	Firmicutes	Lachnoclostridium	1.489	M78	1.51	-0.325	-0.035	-0.415	-0.1725	-0.025	0.889513
Lachnoclostridium scindens DSM5676	NO	Firmicutes	Lachnoclostridium	1.382	LYBHI 4 RJ	20.24	-0.1	0	0.01	-0.01	0.04	0.977819
Lachnoclostridium sphenoides DSM632	NO	Firmicutes	Lachnoclostridium	1.982	M110	10.91	-0.505	-0.075	-0.065	0.1475	-0.025	0.922384
Lachnoclostridium symbiosum DSM934	NO	Firmicutes	Lachnoclostridium	1.69	M110	11.63	-0.145	-0.075	6.105	0.2375	-0.025	1.37574
Lachnoclostridium symbiosum DSM934	NO	Firmicutes	Lachnoclostridium	1.231	M110	22.71	0.155	-0.035	14.695	0.2875	-0.025	1.90822
Lachnoclostridium symbiosum DSM934	NO	Firmicutes	Lachnoclostridium	0.637	M78	3.22	-0.245	-0.035	6.985	-0.0425	-0.025	2.11684
Lachnoclostridium symbiosum DSM934	NO	Firmicutes	Lachnoclostridium	0.524	M78	6.05	-0.295	-0.075	8.145	-0.0525	-0.025	2.26
Lachnoclostridium symbiosum DSM934	NO	Firmicutes	Lachnoclostridium	1.137	LYBHI 4 RJ	24.65	0.11	0.02	10.73	0.06	-0.12	1.57033
lactobacacillus mucosae DSM13342	NO	Firmicutes	Lactobacillus	1.22	LYBHI 4 RJ	NA	NA	NA	NA	NA	NA	1.3399
lactobacacillus mucosae DSM13342	NO	Firmicutes	Lactobacillus	0.86	LYBHI 4	NA	NA	NA	NA	NA	NA	1.34829
Lactobacillus acidophilus DSM 20079	NO	Firmicutes	Lactobacillus	1.71	M58	NA	NA	NA	NA	NA	NA	0.972773
Lactobacillus casei Z313	NO	Firmicutes	Lactobacillus	2	M58	NA	NA	NA	NA	NA	NA	0.270571
Lactobacillus johnsonii Ncc 533	NO	Firmicutes	Lactobacillus	1.72	M58	NA	NA	NA	NA	NA	NA	1.02677
Lactobacillus paracasei Z763	NO	Firmicutes	Lactobacillus	2	M58	NA	NA	NA	NA	NA	NA	0.163999
Lactobacillus plantarum ATCC43199	NO	Firmicutes	Lactobacillus	0.67	M58	NA	NA	NA	NA	NA	NA	0.832047
Lactobacillus plantarum ATCC43199	NO	Firmicutes	Lactobacillus	0.71	M58	NA	NA	NA	NA	NA	NA	0.880256
Lactobacillus reuteri DSM 20016	NO	Firmicutes	Lactobacillus	1.22	M58	NA	NA	NA	NA	NA	NA	1.14905
Lactobacillus reuteri DSM 20016	NO	Firmicutes	Lactobacillus	NA	M104	NA	NA	NA	NA	NA	NA	0.000827586
Lactobacillus rhamnosus	NO	Firmicutes	Lactobacillus	1.57	M58	NA	NA	NA	NA	NA	NA	0.904246
Lactobacillus rhamnosus Z712	NO	Firmicutes	Lactobacillus	2	M58	NA	NA	NA	NA	NA	NA	0.152514
Lactobacillus rhamnosus Z712	NO	Firmicutes	Lactobacillus	2	M58	NA	NA	NA	NA	NA	NA
Lactobacillus rhamnosus Z712	NO	Firmicutes	Lactobacillus	2	M58	NA	NA	NA	NA	NA	NA
Marvinbryantia formatexigens DSM14469	NO	Firmicutes	Marvinbryantia	0.59	LYBHI 4	NA	NA	NA	NA	NA	NA	1.28297
Marvinbryantia formatexigens DSM14469	NO	Firmicutes	Marvinbryantia	0.311	LYBHI 4 RJ	98.56	26.27	3.03	14.22	5.68	2.68	1.02235
Marvinbryantia formatexigens DSM14469	NO	Firmicutes	Marvinbryantia	0.67	LYBHI 4 RJ	NA	NA	NA	NA	NA	NA	1.16657
Marvinbryantia formatexigens DSM14469	NO	Firmicutes	Marvinbryantia	0.28	M110	NA	NA	NA	NA	NA	NA	1.44089
Marvinbryantia formatexigens DSM14469	NO	Firmicutes	Marvinbryantia	0.31	LYBHI 4	NA	NA	NA	NA	NA	NA	1.19778
Oscillibacter valericigenes DSM18026	NO	Firmicutes	Oscillibacter	0.7451	M104	6.01	0.94	0.17	11.28	0.7	0	1.58159
Oscillibacter valericigenes DSM18026	NO	Firmicutes	Oscillibacter	1.0395	LYBHI 4 RJ	-5.08	-0.12	0.51	10.89	1.21	0	1.35654
Oscillibacter valericigenes DSM18026	NO	Firmicutes	Oscillibacter	1.05	LYBHI 4 RJ	NA	NA	NA	NA	NA	NA	1.7957
Oscillibacter valericigenes DSM18026	NO	Firmicutes	Oscillibacter	1.11	M104	NA	NA	NA	NA	NA	NA	1.96219
Paeniclostridium sordellii DSM2141	NO	Firmicutes	Peptoclostridium	0.14	LYBHI 4	4.38	0	-0.13	0.05	0	0	0.954089
Parabacteroides distasonis ATCC8503	NO	Bacteroidetes	Parabacteroides	0.665	LYHBHI 1	9.52	32.77	0.83	-0.22	5.57	0	1.036
Parabacteroides johnsonii DSM18315	NO	Bacteroidetes	Parabacteroides	0.59805	M104	6.995	2.26	-1.79	-0.24	0.35	0	0.922579
Prevotella albensis DSM11370	NO	Bacteroidetes	Prevotella	1.12	M78	NA	NA	NA	NA	NA	NA	1.28984
Prevotella albensis DSM11370	NO	Bacteroidetes	Prevotella	1.32	Wilkins-Chalgren	NA	NA	NA	NA	NA	NA	1.17989
Prevotella bivia DSM20514	NO	Bacteroidetes	Prevotella	1.73	M104	NA	NA	NA	NA	NA	NA	0.983004
Prevotella copri DSM18205	NO	Bacteroidetes	Prevotella	0.44355	M104	21.74	0	-1.21	-0.19	0	0	1.35248
Prevotella copri DSM18205	NO	Bacteroidetes	Prevotella	0.51	LYBHI 4 RJ	NA	NA	NA	NA	NA	NA	1.10297
Prevotella copri DSM18205	NO	Bacteroidetes	Prevotella	0.89	LYBHI 4	NA	NA	NA	NA	NA	NA	1.07415
Prevotella copri DSM18205	NO	Bacteroidetes	Prevotella	0.73	M104	NA	NA	NA	NA	NA	NA	0.983595
Prevotella copri DSM18205	NO	Bacteroidetes	Prevotella	1.17	M104	NA	NA	NA	NA	NA	NA	0.972725
Prevotella oris DSM18711	NO	Bacteroidetes	Prevotella	1.66	M104	NA	NA	NA	NA	NA	NA	0.845395
Propionibacterium acnes B15	NO	Actinobacteria	Propionibacterium	0.83975	M104	-0.17	0.69	-1.49	-0.16	0.02	0	0.927802
Roseburia faecis DSM16840	NO	Firmicutes	Roseburia	0.6233	LYHBHI 1	1.61	0	-0.2	0.02	0	0	1.82636
Roseburia faecis DSM16840	NO	Firmicutes	Roseburia	NA	LYBHI 4 RJ	-7.85	0.11	-0.01	20.39	0.04	0.16	1.65033
Roseburia faecis DSM16840	NO	Firmicutes	Roseburia	0.848	LYBHI 4 RJ	-6.74	0.22	-0.01	17.99	0.03	0.11	2.51924
Roseburia faecis DSM16840	NO	Firmicutes	Roseburia	0.25	M58	-15.36	-0.19	-0.04	11.25	-0.03	0	2.43211
Roseburia hominis DSM16839	NO	Firmicutes	Roseburia	1.4	LYBHI 4 RJ	-2.85	0.24	-0.01	15.25	0.05	0.08	2.90357
Roseburia hominis DSM16839	NO	Firmicutes	Roseburia	NA	LYBHI 4 RJ	-2.29	0.35	-0.01	15.19	0.06	0.08	1.54566
Roseburia hominis DSM16839	NO	Firmicutes	Roseburia	0.718	M58	-11.72	-0.14	-0.03	11.62	-0.01	0	3.17703
Roseburia hominis DSM16839	NO	Firmicutes	Roseburia	0.68	M58	-0.69	0	-0.28	10.37	0	0	1.63666
Roseburia intestinalis DSM14610	NO	Firmicutes	Roseburia	0.389	LYBHI 4	-2.29	-0.01	-0.03	11.69	-0.47	0	1.18068
Roseburia intestinalis DSM14610	NO	Firmicutes	Roseburia	0.389	LYBHI 4	-2.29	-0.01	-0.03	11.69	-0.47	0	1.81167
Roseburia intestinalis DSM14610	NO	Firmicutes	Roseburia	0.389	LYBHI 4	NA	NA	NA	NA	NA	NA	2.01266
Roseburia intestinalis DSM14610	NO	Firmicutes	Roseburia	0.682	LYBHI 4	-2.51	0.01	-0.03	13.23	-0.02	0	1.13832
Roseburia intestinalis DSM14610	NO	Firmicutes	Roseburia	0.682	LYBHI 4	-2.51	0.01	-0.03	13.23	-0.02	0	1.75511
Roseburia intestinalis DSM14610	NO	Firmicutes	Roseburia	0.864	M104	-1.1	2.85	0.41	30.23	0.89	0.68	1.19983
Roseburia intestinalis DSM14610	NO	Firmicutes	Roseburia	0.864	M104	-1.1	2.85	0.41	30.23	0.89	0.68	1.80738
Roseburia intestinalis DSM14610	NO	Firmicutes	Roseburia	0.8	M104	-1.84	0.03	-0.08	8.03	-0.03	0	1.98887
Roseburia intestinalis DSM14610	NO	Firmicutes	Roseburia	0.8	M104	-1.84	0.03	-0.08	8.03	-0.03	0	1.65345
Roseburia intestinalis DSM14610	NO	Firmicutes	Roseburia	NA	M58	-15.27	-0.17	-0.01	21.48	-0.04	0	0.857022
Roseburia intestinalis DSM14610	NO	Firmicutes	Roseburia	NA	M58	-15.27	-0.17	-0.01	21.48	-0.04	0	1.48171
Roseburia intestinalis DSM14610	NO	Firmicutes	Roseburia	0.218	M58	-1.88	0	-0.03	12.99	0	0	1.83022
Roseburia intestinalis DSM14610	NO	Firmicutes	Roseburia	1.09	LYBHI 4 RJ	NA	NA	NA	NA	NA	NA	1.78584
Roseburia intestinalis DSM14610	NO	Firmicutes	Roseburia	0.45	M104	NA	NA	NA	NA	NA	NA	1.58554
Roseburia inulinivorans DSM16841	NO	Firmicutes	Roseburia	0.46	LYBHI 4	106.61	28.98	3.2	15.59	5.99	2.9	1.88849
Roseburia inulinivorans DSM16841	NO	Firmicutes	Roseburia	0.897	LYBHI 4 RJ	13.42	5.48	0.35	1.89	0.69	0.3	0.596591
Roseburia inulinivorans DSM16841	NO	Firmicutes	Roseburia	0.625	LYBHI 4 RJ	2.26	0.87	0	0.16	0	0	1.17116
Roseburia inulinivorans DSM16841	NO	Firmicutes	Roseburia	NA	M104	-4.61	0	0	4.18	0	0	1.35252
Roseburia inulinivorans DSM16841	NO	Firmicutes	Roseburia	0.9363	M412	-0.35	0	0	3.49	0	0	1.16183
Ruminiclostridium leptum DSM753	NO	Firmicutes	Ruminiclostridium	0.2205	LYHBHI 1	4.23	0.1	-0.17	-0.17	0.02	0	1.33699
Ruminiclostridium leptum DSM753	NO	Firmicutes	Ruminiclostridium	0.626	LYBHI 4 RJ	4.17	0.18	-0.02	-0.16	-0.08	0	0.794692
Ruminiclostridium leptum DSM753	NO	Firmicutes	Ruminiclostridium	0.561	LYBHI 4 RJ	-2.12	-1.32	-0.09	-0.87	-0.19	-0.12	0.832148
Ruminiclostridium leptum DSM753	NO	Firmicutes	Ruminiclostridium	0.561	LYBHI 4 RJ	6.3	0.48	0.01	-0.02	0	-0.12	0.908495
Ruminiclostridium leptum DSM753	NO	Firmicutes	Ruminiclostridium	NA	LYBHI 4	3.92	0.2	-0.01	0.06	0.07	0	0.954287
Ruminiclostridium leptum DSM753	NO	Firmicutes	Ruminiclostridium	0.564	LYBHI 4	4.53	0.1	-0.04	0.05	-0.47	0	0.81386
Ruminiclostridium leptum DSM753	NO	Firmicutes	Ruminiclostridium	0.2205	LYHBHI 1	6.42	0.1	0.03	0.07	0.02	0	0.936732
Ruminiclostridium siraeum DSM3996	NO	Firmicutes	Ruminiclostridium	0.287	LYBHI 4 RJ	100.45	29.34	3.22	14.98	6.26	2.86	1.09614
Ruminiclostridium siraeum DSM3996	NO	Firmicutes	Ruminiclostridium	0.7014	LYBHI 4 RJ	NA	NA	NA	NA	NA	NA	0.974617
Ruminiclostridium siraeum DSM3996	NO	Firmicutes	Ruminiclostridium	0.46	LYBHI 4 RJ	9.26	1.55	0	1.01	0.12	0.06	0.970663
Ruminiclostridium siraeum DSM3996	NO	Firmicutes	Ruminiclostridium	0.6617	M110 RJ	3.48	0	0.06	0.01	0.03	0	1.16883
Ruminiclostridium siraeum DSM3996	NO	Firmicutes	Ruminiclostridium	0.848	M110 RJ	-3.48	-1.43	0	-0.84	-0.3	-0.12	0.861687
Ruminiclostridium siraeum DSM3996	NO	Firmicutes	Ruminiclostridium	0.1719	M104	15.7	1.53	0	1.02	0.46	0.07	0.786805
Ruminiclostridium sporosphaeroides DSM1294	NO	Firmicutes	Ruminiclostridium	1.851	LYBHI 1	19.77	0.13	0.05	0.2	0.1	NA	1.04
Ruminiclostridium sporosphaeroides DSM1294	NO	Firmicutes	Ruminiclostridium	0.12	LYBHI 1	26.07	0.9	0	6.45	-0.07	0	0.687528
Ruminiclostridium sporosphaeroides DSM1294	NO	Firmicutes	Ruminiclostridium	1.09	LYBHI 1	10.67	0.33	0	2.31	-0.06	0	1.0505
Ruminiclostridium sporosphaeroides DSM1294	NO	Firmicutes	Ruminiclostridium	1.024	LYBHI 1	27.53	1.28	0	7.48	-0.07	0	1.48829
Ruminiclostridium sporosphaeroides DSM1294	NO	Firmicutes	Ruminiclostridium	0.968	M78	16.17	11.665	-0.045	0.765	-0.0925	-0.025	1.76803
Ruminiclostridium sporosphaeroides DSM1294	NO	Firmicutes	Ruminiclostridium	1.851	M78	3.94	-0.405	-0.075	0.165	-0.0525	-0.025	1.25
Ruminiclostridium sporosphaeroides DSM1294	NO	Firmicutes	Ruminiclostridium	0.4626	M78	50.23	18.96	0.06	4.75	0.18	0	1.45421
Ruminiclostridium sporosphaeroides DSM1294	NO	Firmicutes	Ruminiclostridium	1.48	M110	NA	NA	NA	NA	NA	NA	1.40298
Ruminiclostridium sporosphaeroides DSM1294	NO	Firmicutes	Ruminiclostridium	1.06	M78	NA	NA	NA	NA	NA	NA	1.78836
Ruminiclostridium sporosphaeroides DSM1294	NO	Firmicutes	Ruminiclostridium	1.35	LYBHI 4 RJ	NA	NA	NA	NA	NA	NA	1.51129
Ruminococcus bromii ATCC27255	NO	Firmicutes	Ruminococcus	1.994	LYBHI 4	3.84	0.58	0.1	0.35	-0.24	0.11	0.839356
Ruminococcus bromii ATCC27255	NO	Firmicutes	Ruminococcus	1.978	LYBHI 4	4.39	0.29	0.03	0.2	0.08	0	0.882254
Ruminococcus bromii ATCC27255	NO	Firmicutes	Ruminococcus	1.894	LYBHI 4	4.19	0.26	0.05	0.2	0.1	0	0.672694
Ruminococcus bromii ATCC27255	NO	Firmicutes	Ruminococcus	1.996	LYBHI 4 RJ	3.68	0.65	0.08	0.18	0.08	0.01	0.910867
Ruminococcus bromii ATCC27255	NO	Firmicutes	Ruminococcus	1.92	LYBHI 4 RJ	-0.64	0.34	0.03	0.28	0.01	0	0.894443
Ruminococcus bromii ATCC27255	NO	Firmicutes	Ruminococcus	1.955	LYBHI 4	1.95	0.14	0.02	0.19	0.1	0	0.946121
Ruminococcus lactaris ATCC29176	NO	Firmicutes	Ruminococcus	1.398	LYBHI 1	9.9	0.28	0.05	0.22	0.08	0	0.964024
Ruminococcus lactaris ATCC29176	NO	Firmicutes	Ruminococcus	1.481	LYBHI 4	9.41	0.42	0.05	0.29	-0.28	0	0.795671
Ruminococcus lactaris ATCC29176	NO	Firmicutes	Ruminococcus	0.941	LYBHI 4	4.48	0.21	0.02	0.12	0.05	0	0.945615
Ruminococcus lactaris ATCC29176	NO	Firmicutes	Ruminococcus	NA	LYBHI 4	3.71	0.1	0	0.06	0.01	0	0.803887
Ruminococcus lactaris ATCC29176	NO	Firmicutes	Ruminococcus	0.973	LYBHI 4 RJ	7.74	0.51	0.06	0.28	0.16	0.01	0.834745
Ruminococcus lactaris ATCC29176	NO	Firmicutes	Ruminococcus	0.488	LYBHI 4	4.83	0.4	0.06	0.29	0.17	0	0.586207
Ruminococcus torques ATCC27756	NO	Firmicutes	Ruminococcus	0.317	M104	5.15	0	-1.36	-0.19	0	0	0.909124
Sutterella parivubra DSM 19354	NO	Proteobacteria	Sutterellaceae	0.62	LYBHI 4	NA	NA	NA	NA	NA	NA	0.989982
Sutterella parivubra DSM 19354	NO	Proteobacteria	Sutterellaceae	0.96	LYBHI 1	NA	NA	NA	NA	NA	NA	0.906792
Sutterella wadsworthensis DSM 14016	NO	Proteobacteria	Sutterellaceae	0.07	LYBHI 4 RJ	NA	NA	NA	NA	NA	NA	1.11808
Sutterella wadsworthensis DSM 14016	NO	Proteobacteria	Sutterellaceae	NA	M110 RJ	NA	NA	NA	NA	NA	NA	1.05809
Sutterella wadsworthensis DSM 14016	NO	Proteobacteria	Sutterellaceae	0.37	LYBHI 4 Mucin	NA	NA	NA	NA	NA	NA	1.13787
Tyzzerella nexilis DSM1787	NO	Firmicutes	Tyzzerella	1.34	M110	4.01	-0.285	-0.045	-0.415	0.3075	-0.025	0.776983
Tyzzerella nexilis DSM1787	NO	Firmicutes	Tyzzerella	0.65	M110	2.8	-0.355	-0.045	-0.275	0.7375	-0.025	0.781772
Tyzzerella nexilis DSM1787	NO	Firmicutes	Tyzzerella	0.372	M78	-5.33	-0.315	-0.075	-0.255	0.0075	-0.025	0.921686
Tyzzerella nexilis DSM1787	NO	Firmicutes	Tyzzerella	0.2979	LYBHI	6.17	0	-0.15	-0.2	0	0	0.956495

## Sheet: Media
Supplementary Table S1: Composition of home-made media used.
Short name	Name	Origin	Composition
BHI aerobic	Brain Heart Infusion	BD Difco
LB	Luria-Bertani
LB	Luria-Bertani
LB	Luria-Bertani
LB	Luria-Bertani
LB	Luria-Bertani
LB	Luria-Bertani
LB	Luria-Bertani
LB	Luria-Bertani
LB	Luria-Bertani
LB	Luria-Bertani
LYBHI 1	Liquid Yeast Brain Heart Infusion.1	Homemade	BHI 37g/L +Yeast extact 5g/ml+ Hemin 0.1% 10mL/L+Resazurin 0.1% 1ml/L+ Cystein HCL 0.6g/L
LYBHI 1 mucin	Liquid Yeast Brain Heart Infusion.1 mucin	Homemade	BHI 37g/L +Yeast extact 5g/ml+ Hemin 0.1% 10mL/L+Resazurin 0.1% 1ml/L+ Cystein HCL 0.6g/L + mucin type II 1g/L
LYBHI 2	Liquid Yeast Brain Heart Infusion.2	Homemade	BHI 37g/L +Yeast extact 5g/ml+ Hemin 0.1% 10mL/L+Resazurin 0.1% 1ml/L+ Cystein HCL 0.6g/L+ cellobiose 0.5g/L + maltose 0.5g/L
LYBHI 3	Liquid Yeast Brain Heart Infusion.3	Homemade	BHI 37g/L +Yeast extact 5g/ml+ Hemin 0.1% 10mL/L+Resazurin 0.1% 1ml/L+ Cystein HCL 0.6g/L+ cellobiose 0.5g/L + maltose 0.5g/L + K1 Vit
LYBHI 4	Liquid Yeast Brain Heart Infusion.4	Homemade	BHI 37g/L +Yeast extact 5g/ml+ Hemin 0.1% 10mL/L+Resazurin 0.1% 1ml/L+ Cystein HCL 0.6g/L+ cellobiose 0.5g/L + maltose 0.5g/L + starch 0.5g/L
LYBHI 4 mucin	Liquid Yeast Brain Heart Infusion.4 mucin	Homemade	BHI 37g/L +Yeast extact 5g/ml+ Hemin 0.1% 10mL/L+Resazurin 0.1% 1ml/L+ Cystein HCL 0.6g/L+ cellobiose 0.5g/L + maltose 0.5g/L + starch 0.5g/L + mucin type II 1g/L
LYBHI 4 CH/PL	Liquid Yeast Brain Heart Infusion.4 cholesterol phospholipids	Homemade	BHI 37g/L +Yeast extact 5g/ml+ Hemin 0.1% 10mL/L+Resazurin 0.1% 1ml/L+ Cystein HCL 0.6g/L+ cellobiose 0.5g/L + maltose 0.5g/L + starch 0.5g/L + cholesterol + phopholides
LYBHI 4 RJ	Liquid Yeast Brain Heart Infusion.4 rumen juce	Homemade	BHI 37g/L +Yeast extact 5g/ml+ Hemin 0.1% 10mL/L+Resazurin 0.1% 1ml/L+ Cystein HCL 0.6g/L+ cellobiose 0.5g/L + maltose 0.5g/L + starch 0.5g/L + cud liquor 10% (v/v)
LYBHI Fretter	Liquid Yeast Brain Heart Infusion	Homemade	BHI 37g/L +Yeast extact 5g/ml+ Hemin 0.1% 10mL/L+Resazurin 0.1% 1ml/L+ Cystein HCL 0.6g/L
M1	DSMZ NUTRIENT AGAR	Homemade
M104	DSMZ PYG MEDIUM + VitK1	Homemade
M104 C	DSMZ PY + X MEDIUM	Homemade
M110	DSMZ CHOPPED MEAT MEDIUM WITH CARBOHYDRATES	Homemade
M110 K1	DSMZ CHOPPED MEAT MEDIUM WITH CARBOHYDRATES WITH VITK1	Homemade
M110 RJ	DSMZ CHOPPED MEAT MEDIUM WITH CARBOHYDRATES WITH RUMEN JUCE	Homemade
M215c	BHI MEDIUM FOR STRICT ANAEROBES	Homemade
M3	DSMZ	Homemade
M3	DSMZ	Homemade
M412	DSMZ ACETOMICROBIUM FAECALIS MEDIUM	Homemade
M436	DSMZ RUMINOCOCCUS ALBUS MEDIUM	Homemade
M58	DSMZ BIFIDOBACTERIUM MEDIUM	Homemade
M78	DSMZ CHOPPED MEAT MEDIUM	Homemade
M339	DSMZ WILKINS-CHALGREN ANAEROBE BROTH	Homemade
